# Supplementary material for: Evaluation of the Antibacterial Activity of Eco-Friendly Hybrid Composites on the Base of Oyster Shell Powder Modified by Metal Ions and LLDPE
Source: Polymers (Basel). 2022 Jul 25;14(15):3001. doi: 10.3390/polym14153001 (PMC9332488; doi:10.3390/polym14153001)
Supplement: Supplementary file 1 [file polymers-14-03001-s001.zip]

Archive with 1 entries (1 files):
- polymers-1807141-supplementary.pdf
